# Supplementary material for: Mapping the Binding Site of a Cross-Reactive Plasmodium falciparum PfEMP1 Monoclonal Antibody Inhibitory of ICAM-1 Binding
Source: J Immunol. 2015 Aug 28;195(7):3273–83. doi: 10.4049/jimmunol.1501404 (PMC4574524; doi:10.4049/jimmunol.1501404)
Supplement: Data Supplement [file JI_1501404.zip]

Archive with 2 entries (2 files):
- JI_1501404_Supplemental_Figure_1.pdf
- manifest.xml
